# Supplementary material for: Speciation Success of Polyploid Plants Closely Relates to the Regulation of Meiotic Recombination
Source: Front Plant Sci. 2018 Jun 28;9:907. doi: 10.3389/fpls.2018.00907 (PMC6031745; doi:10.3389/fpls.2018.00907)
Supplement: Supplementary file 1 [file Table_1.XLSX]

## Sheet: Supplementary Table
Supplementary Table. Examples of studies reporting chromosome pairing at Metaphase I of meiosis in resynthesized and established autopolyploid and allopolyploid species. For "Types": Auto = autopolyploid; Allo = allopolyploid. For "Timing" that indicates the generation (G) studied: S = short term; I = intermediate term; L = Long term. For "Mean per Cell": I = univalent; II = bivalent; III = triva…
Genus	Species	Types	Karyotype	Timing	Origin / Obtention	Genotypes	Nb. of PMC analyzed	Mean per Cell					Homoeologous pairing	Remarks	References
		Auto / Allo	2n	S / I / L				I	II	III	IV	V-VI
Actinidia	A. chinensis	Auto	2n=4x=116	S (G0)	Colchicine treatment on A. chinensis (2x)	Hort16A	191	0	49.1667	0	4.5	0	-	-	Wu et al. (2014)
				L	Accession	M2	25	0	55.2	0	1.6	0	-	-
						M3	31	0	54.5	0	1.8	0	-	-
Agropyron	A. elongatum	Auto	2n=4x=28	S (G0)	Colchicine treatment on A. elongatum (2x)	Ae11	100	2.385	8.375	1.035	1.44	0	-	-	Charpentier and Feldman (1986)
				L	Accession	Ae41	50	0.08	13.88	0	0.04	0	-	-
						Ae31	50	0.04	13.86	0	0.06	0	-	-
						Ae05	50	0.02	13.78	0	0.06	0	-	-
			2n=3x=21	S (G0)	A. elongatum (4x) x A. elongatum (4x)	Ae31	100	4.12	8.3	2.82	0.03	0	-	-
Amaranthus	A. caudatus	Auto	2n=4x=64	S (G0)	Colchicine treatment on A. caudatus (2x)	-	25	1.4	17.32	0.24	6.8	0	-	-	Pal and Pandey (1982)
				S (G1)	Self-fertilization	-	48	1.25575	21.262	0.2235	5.512	0	-	-
				I (G10)	Self-fertilization	-	300	0.92	25.93	0.66	2.31	0	-	-
	A. edulis	Auto	2n=4x=64	S (G0)	Colchicine treatment on A. edulis (2x)	-	13	0.765	19.529	0.059	6	0	-	-
				S (G1)	Self-fertilization	-	25	1.08	21.72	0.04	4.84	0	-	-
				I (G10)	Self-fertilization	-	300	0.84	26.76	0.67	1.91	0	-	-
	A. dubius	Auto	2n=4x=64	L	Accession	-	>50	0	32	0	0	0	-	-	Pal (1972)
Arabidopsis	A. thaliana	Auto	2n=4x=20	S (G0)	Colchicine treatment on A. thaliana (2x)	Col-0	50	0	2.12	0	3.94	0	-	-	Santos et al. (2003)
				I (>G13)	Self-fertilization	Col-E1	50	0	2.88	0	3.56	0	-	-
						Col-E2	50	0	3.4	0	3.3	0	-	-
						Col-E3	50	0	3.88	0	3.06	0	-	-
						Col-E4	50	0	4.72	0	2.64	0	-	-
	A. arenosa	Auto	2n=4x=32	S (G0)	Colchicine treatment on A. arenosa (2x)	C22 & C41	23	Frequent III and IV (proportions not provided)					-	-	Carvalho et al. (2010); Yant et al. (2013)
				L	Accession	TBG1, 2, 6	45	0.72	15.3	0	0.17	0	-	-
						Care-1	45	Mostly II, few IV (proportions not provided)					-	-	Comai et al. (2000)
	A. suecica	Allo	2n=4x=26	S (G0)	A. thaliana (4x) x A. arenosa (4x)	Col-0 & Care-1	55	0.19	12.81	0	0	0	Frequent	-	Pecinka et al. (2011); Comai et al. (2000; 2003); Henry et al. (2014)
				L	Accession	Sue-1 & Sue-2	>100	Mostly II, few I (proportions not provided)					Absent	-
Brassica	B. oleracea	Auto	2n=4x=36	S (G0)	Colchicine treatment on B. oleracea (2x)	var. acephala 'C51'	52	2.365	16.665	0	0.075	0	-	-	Chevre et al. (1989); Jenczewski et al. (2002)
						var. acephala 'CB151'	109	3.9925	15.835	0.02	0.0675	0	-	-
						var. acephala 'F155'	30	1.1	16.93	0.03	0.23	0	-	-
						var. acephala 'P57'	60	2.68	16.535	0.015	0.05	0	-	-
						var. acephala	10	0.4	7.8	0	4	0	-	-	Howard (1939)
	B. rapa	Auto	2n=4x=40	S (G0)	Colchicine treatment on B. rapa (2x)	Toria	40	0.4	11.675	0.15	3.95	0	-	Fertility increased at each generation	Swaminathan and Sulbha (1959)
				S (G1)	Self-fertilization	Toria	41	1.17	11.5	0.73	3.41	0	-
				I (G16)	Self-fertilization	Toria	80	0.64	14.86	0.44	2.08	0	-
				I (G17)	Self-fertilization	Toria	40	0.95	14.7	0.55	2	0	-
				I (G18)	Self-fertilization	Toria	50	1.1	14.98	0.74	1.68	0	-
	B. napus	Allo	AACC, 2n=4x=38	S (G0)	Colchicine treatment on AC amphihaploids	-	102	1.9	16.2	0.51	0.48	0.28	-	-	Attia and Robbelen (1986)
						C1.3 (AA) & RC34 (CC)	40	0.575	18.55	0.075	0.025	0	Frequent	-	Szadkowski et al. (2010)
						Z1 (AA) & HDEM (CC)	20	0.25	18.7	0.05	0.05	0	Frequent	-
				S (G3)	Self-fertilization	C1.3 (AA) & RC34 (CC)	324	0.660494	18.2037	0.0709877	0.175926	0	Frequent	-	Rousseau-Gueutin et al. (2016)
						Z1 (AA) & HDEM (CC)	295	0.505085	18.1017	0.0711864	0.257627	0.0101695	Frequent	-
				L	Accession	Regent	35	0	19	0	0	0	Absent	-	Tai and Ikonen (1988)
						Tanto	20	0	19	0	0	0	Absent	-	Rousseau-Gueutin et al. (2016)
						Drakkar	20	0	19	0	0	0	Absent	-
	B. napus x B. rapa	Allo	AAC, 2n=3x=29	S (G0)	B. napus (4x) x B. rapa (2x)	Chicon (AA), Darmor & Yudal (AACC)	340	8.7437	10.0589	0.0324	0.0106	0	rare	-	Leflon et al. (2006)
						Chiifu (AA) & Darmor (AACC)	20	9.1	9.95	0	0	0	rare	-	Pelé et al. (2017)
					Resynthesized B. napus (4x) x B. rapa (2x)	C1,3 & Chiifu (AA), RC (CC)	40	8.95	10.03	0	0	0	rare	-
						Chicon & Z1 (AA), RC & HDEM (CC)	62	8.79	10	0.05	0.02	0	rare	-	Leflon et al. (2010)
	B. napus x B. oleracea	Allo	ACC, 2n=3x=28	S(G0)	B. napus (4x) x B. oleracea (2x)	Jinyu-1 (AACC), NK-46 (CC)	107	Only I, III & IV (proportions not provided)					Frequent	-	Yang et al. (2017)
					Resynthesized B. napus (4x) x B. oleracea (2x)	3H120 (AA), Lan (CC)	34	5.91	10.38	0.44	0	0	Frequent	-	Cui et al. (2012)
Clitoria	C. ternatea	Auto	2n=4x=32	S (G0)	Colchicine treatment on C. ternatea (2x)	-	58	2.19	5.26	0.54	4.35	0.05	-	Fertility increased at each generation	Gandhi and Patil (1997)
				S (G1)	Self-fertilization	-	141	1.85	6.82	0.34	3.86	0.01	-
Coix	C.lacryma-jobi	Auto	2n=4x=40	S (G0)	Colchicine treatment on C.lacryma-jobi (2x)	-	>125	0	9.15	0	5.48	0	-	Fertility increased at each generation	Venkateswarlu and Rao (1976)
				S (G1)	Self-fertilization	-	>125	0	9.52	0	5.25	0	-
				S (G2)	Self-fertilization	-	>125	0	9.76	0	5.12	0	-
				S (G3)	Self-fertilization	-	>125	0	10.34	0	4.94	0	-
Dactylis	D. glomerata	Auto	2n=4x=28	S (G0)	Colchicine treatment on D. glomerata (2x)	lusitanica (l)	267	0.67	5.6	0.27	3.83	0	-	-	McCollum (1958)
						ibizensis (i)	54	0.46	6.7	0.17	3.41	0	-
						juncinella (jn)	253	0.705	6.36	0.22	3.48	0	-
						smithii (sm)	190	0.79	6.33	0.22	3.47	0	-
				L	Accession	glomerata (g)	65	0.02	5.73	0.03	4.09	0	-	-
						hiapanica (h)	123	0.06	8.1	0.01	2.93	0	-
		Allo	2n=4x=28	S (G0)	D. glomerata (4x) x D. glomerata (4x)	i x l	420	1.075	6.575	0.3	3.215	0	-	-
						sm x l	94	1.74	5.13	0.585	3.56	0	-
						l x jn	47	0.57	5.3	0.28	4	0	-
Gossypium	G. hirsutum	Allo	AADD, 2n=4x=52	S (G0)	Colchicine treatment on AD amphihaploids	-	>30	0	26	0	0	0	Absent	-	Endrizzi et al. (1985)
				L	Accession	-	>30	0	26	0	0	0	Absent
Hyoscyamus	H. niger	Auto	2n=4x=68	S (G0)	Colchicine treatment on H. niger (2x)	-	>150	1.72	23.8	0.56	4.2675	0	-	-	Lavania et al. (1991)
				S (G1)	Self-fertilization		>150	1.5	25.26	0.475	3.7225	0	-
				S (G2)	Self-fertilization		>150	1.62	25.74	0.3225	3.485	0	-
Lathyrus	L. pratensis	Auto	2n=4x=28	S (G0)	Colchicine treatment on L. pratensis (2x)	-	21	0.52	4.95	0.52	4	0	-	-	Khawaja et al. (1997)
				L	Accession	-	29	0.27	6	0.27	3.72	0	-
Lolium	L. perenne	Auto	PPPP, 2n=4x=28	S (G0)	Colchicine treatment on L. perenne (2x)		829	0.49	8.81	0.16	2.35	0	-	-	Simonsen (1973)
				S (G1)	Self-fertilization of L. perenne (4x) induced by colchicine treatment	-	120	0.49	7.24	0.32	3.01	0	-	Selection on fertility applied at each generation	Crowley and Rees, 1968
				I (G6)	Self-fertilization	-	120	0.1	5.67	0.1	4.07	0	-
	L. perenne x L. temulentum	Allo	PPTT, 2n=4x=28	S (G0)	Colchicine treatment on PT amphiploids	Ba3081 & LP19	120	1.24	9.6	0.9	1.22	0	Frequent	-	Evans and Davies (1985)
						Ba3081 & LP10	280	1.23	11.37	0.67	0.55	0	Frequent
						Ba6902 & Lp09	200	1.01	11.33	0.51	0.74	0	Frequent
						Ba6902 & Lp10	120	2.3	12.42	0.11	0.16	0	Frequent
	L. temulentum (4x) x L. multiflorum (2x)	Allo	TTM, 2n=3x=21	S(G0)	L. temulentum (4x) x L. multiflorum (2x)	Bb2074 & Ba3081	116	1.72	1.72	5.27	0	0	Frequent		Thomas (1995)
	L. temulentum (2x) x L. multiflorum (4x)	Allo	TMM, 2n=3x=21	S(G0)	L. temulentum (2x) x L. multiflorum (4x)	Bb2074 & Ba3081	120	4.93	4.94	2.06	0	0	Frequent
	L. temulentum (4x) x L. temulentum (2x)	Auto	TTT, 2n=3x=21	S(G0)	L. temulentum (4x) x L. temulentum (2x)	Bb2074	18	1	0.67	6.22	0	0	Frequent		Thomas et al. (1997)
	L. multiflorum (4x) x L. multiflorum (2x)	Auto	MMM, 2n=3x=21	S(G0)	L. multiflorum (4x) x L. multiflorum (2x)	Ba3081	60	1.1	1.1	5.9	0	0	Frequent
Pennisetum	P. Typhoides	Auto	2n=4x=28	S (G0)	Colchicine treatment on P. Typhoides (2x)	S530	75	0.28	5.8	0.16	4.15	0.16	-	Fertility increased at each generation	Jauhar (1970)
				S (G1)	Self-fertilization		80	0.62	8.2	0.25	3.65	0.05	-
				S (G2)	Self-fertilization		64	0.59	7.87	0.24	3.72	0.07	-
				S (G3)	Self-fertilization		100	0.32	9.8	0.12	2.88	0	-
				I (G4)	Self-fertilization		100	0.38	9.84	0.12	2.46	0.06	-
				I (G5)	Self-fertilization		120	0.36	10.25	0.1	2.28	0	-
				I (G6)	Self-fertilization		90	0.28	10.17	0.08	1.76	0	-
Phlox	P. drummondii	Auto	2n=4x=28	S (G0)	Colchicine treatment on P. drummondii (2x)	-	>20	0.95	9.31	0.06	1.61	0	-	-	Raghuvanshi and Pothak (1975)
				S (G1)	Self-fertilization	-	>20	0.67	8.04	0.22	2.65	0	-	-
			2n=3x=21	S (G0)	P. drummondii (4x) x P. drummondii (2x)	-	>20	2.4	3.93	3.25	0.5	0	-	-
Secale	S. cereale	Auto	2n=4x=28	S (G0)	Colchicine treatment on S. cereale (2x)	Stalrag	277	0.62	8.24	0.26	2.53	0	-	-	Jenkins and Chatterjee (1994)
						P1	20	0.68	5.83	0.38	3.62	0	-	-	Hazarika and Rees (1967)
						P8	20	0.7	6.69	0.44	3.12	0	-	-
						P12	20	0.56	6.47	0.22	3.44	0	-	-
						P13	20	0.21	5.7	0.17	3.96	0	-	-
				I (~G25)	Self-fertilization	P8	236	0.54	9.13	0.04	2.27	0	-	-	Chatterjee and Jenkins (1993)
				L	Accession	Tetrapico	117	0.2	11.41	0.02	1.22	0.01	-	-	Santos et al. (1995)
			2n=3x=21	S (G0)	S. cereale (4x) x S. cereale (2x)	-	200	2.94	2.96	4.02	0.02	0	-	-
Tithonia	T. speciosa	Auto	2n=4x=68	S (G0)	Colchicine treatment on T. speciosa (2x)	-	>20	1.5	14.3	1.3	8.5	0	-	-	Pandey (1993)
				S (G1)	Self-fertilization		>20	1.7	23.4	1.7	3.6	0	-
Zea	Z. mays	Auto	2n=4x=28	S (G0)	Heat treatment on Z. mays (2x)	48-326	450	0	1.53	0	8.47	0	-	Selection on fertility applied at each generation	Gilles and Randolph (1951)
				I (G10)	Self-fertilization		455	0	2.54	0	7.46	0	-
				S (G0)	Colchicine treatment on Z. mays (2x)	-	160	0.07	3.19	0.06	8.34	0	-	Selection on fertility applied at each generation	Mastenbroek et al. (1982)
				I (G17)	Self-fertilization		600	0.04	2.88	0.02	8.63	0	-
				I (G21)	Self-fertilization		600	0.08	2.77	0.05	8.56	0	-
References
Attia, T., and Röbbelen, G. (1986). Meiotic pairing in haploids and amphidiploids of spontaneous versus synthetic origin in rape, Brassica napus L. Canadian journal of genetics and cytology, 28(3), 330-334. doi: 10.1139/g86-049
Carvalho, A., Delgado, M., Barão, A., Frescatada, M., Ribeiro, E., Pikaard, C. S., et al. (2010). Chromosome and DNA methylation dynamics during meiosis in the autotetraploid Arabidopsis arenosa. Sexual plant reproduction, 23(1), 29-37. doi: 10.1007/s00497-009-0115-2
Charpentier, A., Feldman, M., and Cauderon, Y. (1986). Genetic control of meiotic chromosome pairing in tetraploid Agropyron elongatum. I. Pattern of pairing in natural and induced tetraploids and in F1 triploid hybrids. Canadian journal of genetics and cytology, 28(5), 783-788. doi: 10.1139/g86-110
Chatterjee, R., and Jenkins, G. (1993). Meiotic chromosome interactions in inbred autotetraploid rye (Secale cereale). Genome, 36(1), 131-138. doi: 10.1139/g86-110
Chevre, A. M., Eber, F., Thomas, G., and Baron, F. (1989). Etudes cytologiques de choux tétraploïdes (Brassica oleracea L. ssp. acephala) obtenus à partir de lignées diploïdes après traitement à la colchicine. Agronomie, 9(5), 521-525.
Comai, L., Tyagi, A. P., Winter, K., Holmes-Davis, R., Reynolds, S. H., Stevens, Y., et al. (2000). Phenotypic instability and rapid gene silencing in newly formed Arabidopsis allotetraploids. The Plant Cell, 12(9), 1551-1567. doi: 10.1105/tpc.12.9.1551
Comai, L., Tyagi, A. P., and Lysak, M. A. (2003). FISH analysis of meiosis in Arabidopsis allopolyploids. Chromosome research, 11(3), 217-226. doi: 10.1023/A:1022883709060
Crowley, J. G., and Rees, H. (1968). Fertility and selection in tetraploid Lolium. Chromosoma, 24(3), 300-308. doi: 10.1007/BF00336197
Cui, C., Ge, X., Gautam, M., Kang, L., and Li, Z. (2012). Cytoplasmic and genomic effects on meiotic pairing in Brassica hybrids and allotetraploids from pair crosses of three cultivated diploids. Genetics, 191(3), 725-738. doi: 10.1534/genetics.112.140780
Endrizzi, J. E., Turcotte, E. L., and Kohel, R. J. (1985). Genetics, cytology, and evolution of Gossypium, in Advances in genetics, ed. E. W. Caspari and J. G. Scandalios (Academic Press), Vol. 23, 271-375. doi: 10.1016/S0065-2660(08)60515-5
Evans, G. M., and Davies, E. W. (1985). The genetics of meiotic chromosome pairing in Lolium temulentum x Lolium perenne tetraploids. Theoretical and applied genetics, 71(2), 185-192. doi: 10.1007/BF00252054
Gandhi, S., and Patil, V. P. (1997). Colchicine-lnduced Autotetraploidy in Clitoria ternatea L. Cytologia, 62(1), 13-18. doi: 10.1508/cytologia.62.13
Gilles, A., and Randolph, L. F. (1951). Reduction of quadrivalent frequency in autotetraploid maize during a period of 10 years. American Journal of Botany, 12-17.
Hazarika, M. H., and Rees, H. (1967). Genotypic control of chromosome behaviour in rye X. Chromosome pairing and fertility in autotetraploids. Heredity, 22(3), 317. doi: 10.1038/hdy.1967.44
Henry, I. M., Dilkes, B. P., Tyagi, A., Gao, J., Christensen, B., and Comai, L. (2014). The BOY NAMED SUE quantitative trait locus confers increased meiotic stability to an adapted natural allopolyploid of Arabidopsis. The Plant Cell, 26(1), 181-194. doi: 10.1105/tpc.113.120626
Howard, H. W. (1939). The cytology of autotetraploid kale, Brassica oleracea. Cytologia, 10(1-2), 77-87. doi : 10.1508/cytologia.10.77
Jauhar, P. P. (1970). Haploid meiosis and its bearing on the phylogeny of pearl millet, Pennisetum typhoides Stapf et Hubb. Genetica, 41(1), 532-540. doi : 10.1007/BF00958932
Jenczewski, E., Eber, F., Manzanares‐Dauleux, M. J., and Chevre, A. M. (2002). A strict diploid‐like pairing regime is associated with tetrasomic segregation in induced autotetraploids of kale. Plant breeding, 121(2), 177-179. doi: 10.1046/j.1439-0523.2002.00672.x
Jenkins, G., and Chatterjee, R. (1994). Chromosome structure and pairing preferences in autotetraploid rye (Secale cereale). Genome, 37(5), 784-793. doi: 10.1139/g94-112
Khawaja, H. I. T., Sybenga, J., and Ellis, J. R. (1997). Chromosome pairing and chiasma formation in autopolyploids of different Lathyrus species. Genome, 40(6), 937-944. doi: 10.1139/g97-120
Lavania, U. C., Srivastava, S., and Sybenga, J. (1991). Cytogenetics of fertility improvement in artificial autotetraploids of Hyoscyamus niger L. Genome, 34(2), 190-194. doi: 10.1139/g91-030
Leflon, M., Eber, F., Letanneur, J. C., Chelysheva, L., Coriton, O., Huteau, V., et al. (2006). Pairing and recombination at meiosis of Brassica rapa (AA) × Brassica napus (AACC) hybrids. Theoretical and Applied Genetics, 113(8), 1467-1480. doi: 10.1007/s00122-006-0393-0
Leflon, M., Grandont, L., Eber, F., Huteau, V., Coriton, O., Chelysheva, L., et al. (2010). Crossovers get a boost in Brassica allotriploid and allotetraploid hybrids. The Plant Cell, 22(7), 2253-2264. doi: 10.1105/tpc.110.075986
Mastenbroek, I., Dewet, J. M. J., and Lu, C. Y. (1982). Chromosome behaviour in early and advanced generations of tetraploid maize. Caryologia, 35(4), 463-470. doi: 10.1080/00087114.1982.10796944
McCollum, G. D. (1957). Comparative studies of chromosome pairing in natural and induced tetraploid Dactylis. Chromosoma, 9(1), 571-605. doi: 10.1007/BF02568094
Pal, M., and Pandey, R. M. (1982). Decrease in quadrivalent frequency over a 10 year period in autotetraploids in two species of grain amaranths. Cytologia, 47(3-4), 795-801. doi: 10.1508/cytologia.47.795
Pal, M. (1972). Evolution and improvement of cultivated amaranths. III. Amaranthus spinosus-dubius complex. Genetica, 43(1), 106-118. doi: 10.1007/BF00122504
Pandey, R. M. (1993). Reduced quadrivalent frequency in C1 colchiploids of Tithonia. The Indian Journal of Genetics and Plant Breeding, 53(4), 351-355.
Pecinka, A., Fang, W., Rehmsmeier, M., Levy, A. A., and Scheid, O. M. (2011). Polyploidization increases meiotic recombination frequency in Arabidopsis. BMC biology, 9(1), 24. doi: 10.3389/fpls.2018.00087
Pelé, A., Falque, M., Trotoux, G., Eber, F., Nègre, S., Gilet, M., et al. (2017). Amplifying recombination genome-wide and reshaping crossover landscapes in Brassicas. PLoS genetics, 13(5), e1006794. doi: 10.1371/journal.pgen.1006794
Raghuvanshi, S. S., and Pathak, C. S. (1975). Polyploid breeding and possibility of raising double varieties in Phlox drummondii, Hook. Cytologia, 40(2), 355-363. doi: 10.1508/cytologia.40.355
Rousseau-Gueutin, M., Morice, J., Coriton, O., Huteau, V., Trotoux, G., Nègre, S., et al. (2016). The impact of open pollination on the structural evolutionary dynamics, meiotic behavior and fertility of resynthesized allotetraploid Brassica napus L. G3: Genes, Genomes, Genetics, g3-116. doi: 10.1534/g3.116.036517
Santos, J. L., Cuadrado, M. C., Díez, M., Romero, C., Cunado, N., Naranjo, T., et al. (1995). Further insights on chromosomal pairing of autopolyploids: a triploid and tetraploids of rye. Chromosoma, 104(4), 298-307. doi: 10.1007/BF00352261
Santos, J. L., Alfaro, D., Sanchez-Moran, E., Armstrong, S. J., Franklin, F. C. H., and Jones, G. H. (2003). Partial diploidization of meiosis in autotetraploid Arabidopsis thaliana. Genetics, 165(3), 1533-1540.
Simonsen, Ø. (1973). Cyto‐genetic investigations in diploid and autotetraploid populations of Lolium perenne L. Hereditas, 75(2), 157-188. doi: 10.1111/j.1601-5223.1973.tb01157.x
Swaminathan, M. S., and Sulbha, K. (1959). Multivalent frequency and seed fertility in raw and evolved tetraploids of Brassica campestris var. toria. Zeitschrift für Vererbungslehre, 90(3), 385-392. doi: 10.1007/BF00888813
Szadkowski, E., Eber, F., Huteau, V., Lodé, M., Huneau, C., Belcram, H., et al. (2010). The first meiosis of resynthesized Brassica napus, a genome blender. New Phytologist, 186: 102–112. doi: 10.1111/j.1469-8137.2010.03182.x
Tai, W., and Ikonen, H. (1988). Incomplete bivalent pairing in dihaploids of Brassica napus L. Genome, 30(3), 450-457. doi: 10.1139/g88-076
Thomas, H. M. (1995). Meiosis of triploid Lolium. II. Discrepancies between the analyses of chromosome configurations at metaphase I in inverse autoallotriploid combinations. Heredity, 75(5), 446. doi: 10.1038/hdy.1995.160
Thomas, H. M., Morgan, W. G., Harper, J. A., Meredith, M. R., and King, I. P. (1997). Meiosis in Triploid Lolium. IV. Distribution of Chiasmata in Autotriploids. Cytologia, 62(4), 383-387. doi: 10.1508/cytologia.62.4_383
Venkateswarlu, J., and Rao, P. N. (1976). Effect of inbreeding and selection for vigour and fertility on meiotic behaviour in autotetraploid job's tears, Coix lacryma-jobi L. Theoretical and Applied Genetics, 47(4), 165-169. doi: 10.1007/BF00278374
Wu, J. H., Datson, P. M., Manako, K. I., and Murray, B. G. (2014). Meiotic chromosome pairing behaviour of natural tetraploids and induced autotetraploids of Actinidia chinensis. Theoretical and applied genetics, 127(3), 549-557. doi: 10.1007/s00122-013-2238-y
Yang, Y., Wei, X., Shi, G., Wei, F., Braynen, J., Zhang, J., et al. (2017). Molecular and cytological analyses of A and C genomes at meiosis in synthetic allotriploid Brassica hybrids (ACC) between B. napus (AACC) and B. oleracea (CC). Journal of plant biology, 60(2), 181-188. doi: 10.1007/s12374-016-0221-2
Yant, L., Hollister, J. D., Wright, K. M., Arnold, B. J., Higgins, J. D., Franklin, F. C. H., et al. (2013). Meiotic adaptation to genome duplication in Arabidopsis arenosa. Current biology, 23(21), 2151-2156. doi: 10.1016/j.cub.2013.08.059
